# Supplementary material for: Mixtures of p,p′-DDE, PCB153, BDE47, and PFOS Alter Adipocytic Differentiation of 3T3-L1 Cells
Source: Toxics. 2025 Nov 13;13(11):975. doi: 10.3390/toxics13110975 (PMC12656446; doi:10.3390/toxics13110975)
Supplement: Supplementary file 1 [file toxics-13-00975-s001.zip]

Archive with 1 entries (1 files):
- toxics-3959323-supplementary.pdf
